# Supplementary material for: Fewer Functional Deficits and Reduced Cell Death after Ranibizumab Treatment in a Retinal Ischemia Model
Source: Int J Mol Sci. 2018 May 31;19(6):1636. doi: 10.3390/ijms19061636 (PMC6032266; doi:10.3390/ijms19061636)
Supplement: Supplementary file 1 [file ijms-19-01636-s001.zip]

Archive with 5 entries (5 files):
- Supplement+ReviewerComments/Revision_Reviewer1_RebuttalLetter_RanibizumabTreatmentRetinalIschemia_MPalmhofSJoachim.docx
- Supplement+ReviewerComments/Revision_Reviewer2_RebuttalLetter_RanibizumabTreatmentRetinalIschemia_MPalmhofSJoachim.docx
- Supplement+ReviewerComments/Revision_Reviewer3_RebuttalLetter_RanibizumabTreatmentRetinalIschemia_MPalmhofSJoachim.docx
- Supplement+ReviewerComments/Revision_Reviewer4_RebuttalLetter_RanibizumabTreatmentRetinalIschemia_MPalmhofSJoachim.docx
- Supplement+ReviewerComments/Revision_Supplement_RanibizumabTreatmentRetinalIschemia_MPalmhofSJoachim.docx
